# Supplementary material for: Serine/Threonine Phosphatases in LTP: Two B or Not to Be the Protein Synthesis Blocker-Induced Impairment of Early Phase
Source: Int J Mol Sci. 2021 May 4;22(9):4857. doi: 10.3390/ijms22094857 (PMC8125358; doi:10.3390/ijms22094857)
Supplement: Supplementary file 1 [file ijms-22-04857-s001.zip]

Archive with 1 entries (1 files):
- ijms-1195223-SI.pdf
